# Supplementary material for: A Smart Archive Box for Museum Artifact Monitoring Using Battery-Less Temperature and Humidity Sensing
Source: Sensors (Basel). 2021 Jul 19;21(14):4903. doi: 10.3390/s21144903 (PMC8309753; doi:10.3390/s21144903)
Supplement: Supplementary file 1 [file sensors-21-04903-s001.zip]

Archive with 1 entries (1 files):
- sensors-1263114-supplementary.pdf
